# Supplementary material for: Predicting return to work after acute myocardial infarction: Socio-occupational factors overcome clinical conditions
Source: PLoS One. 2018 Dec 13;13(12):e0208842. doi: 10.1371/journal.pone.0208842 (PMC6292571; doi:10.1371/journal.pone.0208842)
Supplement: S1 File — (XLSX) [file pone.0208842.s001.xlsx]

## Sheet: Dataset
ID CODE	AGE (years)	SEX	SMOKING HISTORY	PACK/YEARS	BODY MASS INDEX (Kg/m2)	LEFT VENTRICLE EJECTION FRACTION (%)	ST-elevation myocardial infarction/non-ST-elevation myocardial infarction (STEMI/NSTEMI)	CHEST PAIN	DYSPNEA	SYNCOPE	PALPITATIONS	METS PHYSICAL PERFORMANCE	EMPLOYMENT STATUS	PROFESSIONAL CATEGORY	HOSPITAL ANXIETY AND DEPRESSION SCALE (Anxiety score)	HOSPITAL ANXIETY AND DEPRESSION SCALE (Depression score)	FORCED EXPIRATORY VOLUME IN 1 SECOND (FEV1 % predicted)	FORCED VITAL CAPACITY (FVC % predicted)	FEV1/FVC (%)	CHARLSON COMORBIDITY INDEX	COHABITATION	EDUCATIONAL LEVEL	DATE OF RETURN TO WORK (RTW)	SICKNESS ABSENCE DAYS	DAYS OF HOSPITALIZATIONS
1	47	1	2	22.5	27.8	59	1	0	0	0	0	6.5	0	1	6	4	92	93	80	1			2015-04-01	64	3
2	45	2	0	0	27.7	55.8	1	0	1	0	0	5	0	0	5	8				1	0	3	2015-04-13	84	5
4	42	2	2	7	20.6	49.4	1	0	0	0	0	5.7	0	1	11	9	127	117	92	1	1	1	2015-03-12	39	4
6	56	1	2	45	29.8	35	1	0	0	0	0	2.2	0	0	2	4	83	78	84	3	1	1	2015-07-06	164	4
8	56	1	2	57	26.3	44	1	0	0	0	0	6.9	0	0	6	1				1	1	2	2015-03-09	29	5
9	47	1	2	12.5	29.7	55.3	1	0	0	0	0	7	0	0	2	1	101	103	79	1	1	2	2015-04-13	55	3
10	54	2	0	0	22.15	69.8	2	0	0	0	1	5.29	0	0	9	1	92	106	74	1	1	2	2015-03-23	33	2
11	46	1	2	12.75	21.79	50	1	0	0	0	0	7.34	0	1	2	1	93.2	94.6	80	1	0	1	2015-09-01	169	5
12	47	1	2	30	26.2	35	1	0	0	0	0	5.53	0	1	13	8	90	92	82	2	1	1			6
13	48	2	0	0	29.4	59	2	0	0	0	0	5.91	0	0	1	5	117	122	82	1	1	2	2015-06-01	74	9
14	56	1	2	30	29.3	25	2	0	0	1	0	4.4	0	1	16	17	91	94	77	6					6
15	58	2	2	15	22.8	59	1	0	0	0	0	5.45	0	0	6	3	107	119	76	2	1	3	2015-06-03	41	4
16	59	1	1	11.25	29.71	55	1	0	0	0	0	6.68	1	1	2	4	90	97	73	1	1	2	2015-05-21	41	5
17	60	1	1	40	30.5	38.2	1	0	0	0	0		0	0	2	5	95	95	79	4					17
18	56	1	1	40	25.78	51	2	0	0	0	0	6.33	0	1	3	1	106	105	79	1	1	1	2015-06-08	36	4
19	63	1	0	0	29.7	50	2	0	1	0	0		1	1	1	5				2	1	2	2015-05-21	14	5
20	60	2	2	24	35.26	60	2	0	0	0	0	5.29	1	0	6	6				1	1	1	2015-05-25	29	3
21	55	1	2	24	39.1	40	1	0	0	0	0	5.5	1	1	7	6	102	101	79	2			2015-05-22	37	4
22	47	1	0	0	28.74	60	1	0	0	0	0	6.68	1	1	2	0	127	134	77	1	1	1	2015-10-20	170	4
23	62	1	2	40	26.5	48	2	0	0	0	0	5.98	1	0	0	4	120	128	74	1	1	2	2015-06-03	55	4
24	63	1	2	52.5	29.44	50	1	0	0	0	0	5.46	0	1	5	2				1
25	57	1	2	56.25	25.94	35	1	0	0	0	0	6.06	0	0	4	3	110	112	79	1	0	1	2015-06-16	21	6
26	63	1	2	5	27.09	48	2	0	0	0	0	6.69	0	0	0	1	96	90	84	1	1	2	2015-07-07	37
27	43	1	0	0	28.37	59	2	0	0	0	0	6.63	0	1	2	0	118	118	82	1	1	1	2015-11-01	150	3
28	47	1	2	30	21.97	47.8	1	0	0	0	0	7.04	0	0	4	2	99.1	94.6	85	1	1	2	2015-06-19	48	5
29	61	1	2	46	27.46	47.1	1	0	0	0	0	6	1	0	2	1	108	116	73	1	1	1	2015-08-04	29	4
30	57	1	2	30	30.85	49.5	2	0	1	0	0	6.42	1	1	3	4	121	121	80	2	1	2	2015-08-20	28	5
31	49	1	2	60	31.3	57.7	1	0	0	0	0	7.22	0	1	0	0	98	101	78	1	0	1	2015-09-28	54	5
32	63	1	2	9	22.5	42.3	1	0	0	0	0	6.68	1	0	2	0	102	98	81	2	1	1	2015-09-24	43	8
33	50	1	2	30	30.86	59.7	1	0	0	0	0	6.39	1	1	2	2	90	114	63	1	1	1	2015-10-05	38	4
34	49	1	2	30	30.86	50	1	0	0	0	0	6.95	0	1	9	11	79	86	74	1	1	1	2016-10-01		4
35	60	1	2	45	25.28	45	1	0	0	0	0	6.64	1	1	1	2	101	109	72	1	1	1	2015-10-12	34	6
36	52	1	2	30	27.92	51	1	0	0	0	0	7.25	0	0	1	1	99	86	93	1			2015-10-29	38	7
37	57	1	2	56	32.41	40	2	0	1	0	1	6.88	0	1	9	9	97	102	76	1	1	1			5
38	51	1	0	0	25.2	55	1	0	0	0	0	6.55	1	0	7	3	84	94	71	1	1	1	2015-10-30	30	5
39	54	1	2	70	34.58	40	1	0	1	0	0	6.09	0	1	2	1	90.4	90.4	79	1	1	2	2016-01-11	106	5
40	58	2	1	40	24.09	33	1	0	0	0	0	4.4	0	0	5	6	81	115	60	2	1	2	2015-11-17	40	4
41	62	1	1	40	24.8	45	1	0	0	0	0	6.53	1	0	1	3	104.4	101.5	81	1	1	2	2015-10-29	19	3
42	52	1	0	0	24.22	40	1	0	0	0	0	7.08	0	1	1	2	112	127	71.49	1	1	1	2015-12-01	51	4
43	62	1	2	40	28.08	45	2	0	1	0	0	4.48	0	1	3	2	62	98	49.95	2	1	1	2016-02-15	145	8
44	60	1	2	35	23.38	57.3	2	0	0	0	0	5.74	0	0	6	8	91	113	64	1	1	3	2016-01-04	78	3
45	51	1	2	19.5	35.4	55.6	1	0	1	1	0	5.45	1	0	1	0	92.8	93.6	79	1	1	2	2015-12-01	37	4
46	55	1	2	15	19.78	41	1	0	1	1	1	3.43	0	1	7	1	111	117	75	2	0	2	2016-04-13	174	4
47	60	1	2	40	26.7	45	1	0	1	0	0	5.86	1	0	5	2	66	112	46	1	1	1	2015-11-16	33	7
48	52	1	0	0	23.66	48	1	0	0	0	0	7.11	0	1	6	5	97	97	79	1	1	2	2016-01-18	86	4
49	60	1	2	60	23.63	41.3	1	0	0	0	0	6.33	1	1	1	1	93.15	111.6	65.19	1	1	2	2015-11-21	31	8
50	58	1	2	22.5	24	50	1	1	1	1	0	5.1	0	0	15	13	97	97	79	1	1	2	2016-02-01	79	4
51	51	2	2	36	31	60	2	0	1	0	1	4.36	0	1	8	6	73	85	74	1	1	1	2016-03-07	105
52	52	1	2	39	27.76	61	2	0	0	0	1	6.03	0	1	2	0	112	111	81	1	1	1	2016-02-01	43	3
53	57	1	0	0	26.23	57.3	2	0	0	0	0	6.53	0	1	1	0	119	123	79	1	1	1	2016-02-08	36	2
54	49	1	2	40	27.7	53	2	0	0	0	0	6.47	0	1	0	1	115	112	84	1	1	1	2016-03-15	71
55	59	1	2	40	26.7	45	1	0	0	0	0	5.8	0	0	0	0	134	129	82	1	1	2	2016-01-22	23	6
56	43	1	2	7.5	22.9	50	1	0	0	0	1	5.71	0	0	3	1	101	106	78	1	0	2	2016-03-07	47	6
57	40	1	2	50	31.7	43	1	0	1	0	0	5.96	0	1	3	1	92	105	73	1	1		2016-03-11	52	4
58	61	1	0	0	25	44	1	0	1	0	0	6.11	1	1	1	2	99	109	71	1	1	1	2016-01-27	10	9
59	57	1	0	0	27.1	60	2	0	0	0	0	7.27	0	0	6	0	123	136	71	1	1	2	2016-04-01	58	3
60	61	2	0	0	24.6	50	2	0	1	0	0	5	0	0	12	6	126	139	76	1	1	2	2016-06-06	120	2
61	61	1	0	0	23.72	45.8	1	0	0	0	0	5.98	0	0	0	1	116	125	73	1	1	3	2016-03-15	24	5
62	62	1	2	30	25.74	50	1	0	0	0	0	5.9	1	0	1	4	93	80	92	2	1	2	2016-04-04	43
63	60	1	2	30	28.7	57	2	0	1	0	1	6.12	0	0	9	6	115	122	74	1	1	2			4
64	30	1	0	0	26.12	61	1	0	0	0	0	6.35	1	0	2	1	99	109	76	1	1		2016-06-20	117	5
65	48	1	0	0	27.14	55.3	1	0	0	0	0	6.2	0	0	1	1	129	136	76	1	1	3	2016-03-07	21	4
66	57	1	0	0	26.49	50	1	0	0	0	0	5.93	0	1	1	2	101	96	83	1	1	1	2016-07-01	119	6
67	53	1	2	22.5	29.8	50	2	0	0	0	1	6.23	0	0	4	5	101	101	81	1	0	1	2016-07-01	114	3
68	48	1	2	5	21.95	54	1	0	0	1	0	6.73	0	1	8	5	113	125	73	1	1	1			4
69	57	1	2	12	32.66	42	1	0	1	0	0	5.85	0	1	5	5	100	110	73	1	1	1	2016-09-01	170	7
70	62	1	2	7	30.56	51	2	0	1	0	1	5.79	1	1	2	0	112	101.4	86	1	1	1	2016-05-09	37	3
71	56	2	2	20	25.56	50	1	0	1	0	0	5.55	0	1	2	1	98	116	71	1	1	1	2016-09-01	172	4
72	34	1	1	19	32.35	45	1	0	0	0	0	6.38	0	1	7	1	82	82	85	1	1	1	2016-05-20	72	7
73	61	1	2	7.5	27.47	62	2	0	0	0	0	5.1	0	1	4	1	117	121	76	1	1	2
74	58	1	2	37	28.37	50	1	0	1	0	0	5.35	0	1	11	9	117	118	79	1	1	1	2016-07-17	107	5
75	56	1	0	0	24.84	45	2	0	0	0	0	7.08	0	1	0	0	130	125	84	1	1	2	2016-05-16	24	5
76	65	1	2	10	29.41	50	2	0	0	0	0	6.01	1	0	3	0	121	128	73	1	1	2	2016-07-01	57	2
77	49	1	2	35	26.88	66	2	0	0	0	0	5.64	0	1	2	0	96	96	80	1	0	2			4
78	46	1	2	20	30	60	1	0	0	0	0	5.85	1	1	3	0	125	127	79	1	0	1	2016-05-30	21	4
79	53	1	2	22	22.1	63	2	0	0	0	0	6.35	0	1	3	0	105	118	71	1	1	1	2016-06-16	36	3
80	58	1	1	20	25.53	45	1	0	0	0	0	5.6	0	1	4	8	113.8	111	82	1	1	2	2016-10-01	140	5
81	64	1	2	7	24.54	55	2	0	1	0	1	6.15	1	0	1	1	80.8	97.8	64	3	1	3	2016-06-27	12	3
82	53	1	2	30	25.83	40	1	0	1	0	0		0	1	6	1	79	94.2	67.6	2	1	1	2016-11-01	134	4
83	52	1	2	3	25.31	63	2	0	1	0	0	5.77	0	1	1	2	135	146	74	1	1	2	2017-02-02	223	4
84	61	1	2	40	31.67	58	1	0	1	0	0	5.14	1	0	13	12	84	95.6	69.31	1	1	2	2016-07-07	7	6
85	54	1	0	0	29.22	40	1	1	0	0	0	6.36	1	0	0	1	111	113	79	1	1	3	2016-08-22	49	8
86	60	1	2	40	26.17	50	1	0	0	0	0	5.67	0	1	3	4	97	113	67	1	1	2			7
87	60	1	2	50	24.69	41	1	0	0	0	0	6.43	1	1	2	1	101	108	74	3	1	1	2016-08-29	7	4
88	62	1	2	12	26.12	45	2	1	0	0	1	4.23	0	1	6	7				6	1	1			6
89	44	1	2	39	27.78	45.4	1	0	1	0	0	4.71	0	1	1	1	98.8	103.9	76	3	1	1			4
90	47	1	0	0	27.78	47	1	0	0	0	0	8.01	0	0	0	0	95.9	95.3	81	2	0	2	2016-10-10	47	7
91	51	1	2	12	27.73	45	1	1	0	0	0	6.2	1	0	10	10	109.7	114.1	78	3	0	2	2016-09-08	12	4
92	44	1	2	11.25	37.44	42	1	1	0	0	0	6.73	1	1	0	0	90	97	79	2	1	2	2016-11-02	41	5
93	39	1	2	10	27.1	45	2	0	0	0	0	6.52	0	1	7	4	99.7	98	83	1	0	2	2016-12-12	88	6
94	58	1	2	45	40.61	55	2	0	0	0	0		1	1	3	2	96	97	78	5	1	1	2016-11-02	37	3
95	58	1	2	20	36.83	50	1	0	0	0	0	2.7	0	0	6	4	101.4	86.7	92	4	0	3	2016-11-10	44	6
96	64	1	2	44	27.44	60	2	0	0	0	0	5.5	0	0	6	1	104.4	104.4	78	4	1	3	2016-11-02	28	3
97	54	1	2	18.75	23.55	44	1	0	1	0	0	7.06	0	0	2	0	106.2	98.8	85	4	1	2	2016-11-22	44	4
98	59	1	0	0	27.74	50	1	1	0	0	0	6.39	1	0	4	1	115.8	111.9	82	3	1	3	2016-10-25	18	8
99	58	2	0	0	29.39	61	2	0	1	0	0	5.21	0	0	7	4	156.2	161.9	81	5	1	3	2017-01-09	89	5
100	55	1	2	15	36.6	60	1	0	0	0	1	5.84	0	1	2	0	93.5	94.1	78	3	1	1	2016-12-05	53	6
101	59	1	2	30	22.53	67	1	0	0	0	0	6.53	1	0	8	4	110.4	112.2	77	3	1	2			4
102	50	2	0	0	24.8	50	2	1	0	0	0	6.7	0	0	6	3	112.2	123.4	78	2	1	2			6
103	62	1	2	12	25	50	2	0	0	0	0	5.28	0	0	8	8	105.7	100.8	82	6	1	2	2016-12-16	43	5
104	57	1	0	0	24.77	57	2	1	1	0	0	3.52	0	1	7	2	100.2	94.8	84	4	1	2	2017-05-22	193	4
105	56	1	2	15	26.77	50	2	0	1	0	0	6.04	1	0	3	7	123	124	86	3	1	3	2016-11-15	9	3
